# Supplementary material for: Refinement in the European Union: A Systematic Review
Source: Animals (Basel). 2022 Nov 23;12(23):3263. doi: 10.3390/ani12233263 (PMC9735736; doi:10.3390/ani12233263)
Supplement: Supplementary file 1 [file animals-12-03263-s001.zip]

Archive with 2 entries (2 files):
- Supplementary Table 1.xlsx
- Supplementary Table 2.pdf
