# Supplementary material for: Refinement in the European Union: A Systematic Review
Source: Animals (Basel). 2022 Nov 23;12(23):3263. doi: 10.3390/ani12233263 (PMC9735736; doi:10.3390/ani12233263)
Supplement: Supplementary file 1 [file animals-12-03263-s001.zip › Supplementary Table 1.xlsx]

## Sheet: Selected papers
#	DOI	Title	Author et al. year	Species	Country	Institution	Refinement procedure	Brief description	Finantiation (Y/N/U)	Finantiation Instutition	European Finantiation (Y/N)	Financial agency	Project Code	National Finantiation (Y/N)	Financial agency	Project Code
1	10.1016/j.vascn.2014.12.007	Refining dosing by oral gavage in the dog: A protocol to harmonise welfare	Hall et al., 2015	Dog (Canis familiaris)	United Kingdom	University and Private Company	Experimental Procedure (Training)	Training dogs for gavage administration. Sham dosing is ineffective as a habituation technique and ‘primes’ rather than desensitises dogs to dosing. Dogs in the control group showed few changes in parameters across the duration of the study, with some undesirable changes during dosing, while dogs in the Refined treatment group showed improvements in many parameters.	Yes		No			Yes	Biotechnology and Biological Sciences Research Council (BBSRC)
2	10.1111/are.15465	Sex identification in immature Eurasian perch (Perca fluviatilis) using ultrasonography	Ledoré et al., 2021	Eurasian Perch (Perca fluviatilis)	France and Norway	University	Breeding	Non-invasive technique for sexing in fish. One of the keys for an optimal Eurasian perch aquaculture broodstock management is being able to determine the sex of individuals. For Eurasian perch, compared with other methods of sex identification of fish and according to the 3R principle (replacement, reduction and refinement), ultrasonography is a rapid, non-lethal, non-invasive and accurate method…	Yes	European Fund and French Proyect	Yes	PERCIHATCH program and Sex'NPerch program (funding by the European Maritime and Fisheries Fund)		Yes	PERCIHATCH program and Sex'NPerch program (funding by FranceAgrimer project)
3	10.1016/j.vetpar.2019.01.011	A novel, high-welfare methodology for evaluating poultry red mite interventions in vivo	Nunn et al., 2019	Hen (Gallus gallus)	United Kingdom	Research Institute	Husbandry (Testing parasites infestation)	Optimisation of a device to avoid the mites enter the hen's skin. Optimal mesh type was a polyester mesh with a 105 μm aperture and 63 μm depth. Optimal mite conditioning for feeding rates and mortality was 3 weeks at 4 °C.	Yes	British Organisation	No	-		Yes	National Centre for the Replacement, Refinement & Reduction of Animals in Research (NC3Rs)	NC/R001081/1
4	10.1016/j.jneumeth.2019.02.001	Effective chair training methods for neuroscience research involving rhesus macaques (Macaca mulatta)	Mason et al., 2019	Macaque (Macaca mulatta)	Belgium and United Kingdom	University	Transport	Reinforcement (positive and sometime negative) to helps acclimate monkeys quicker to transport devices. Pair- or group-training monkeys helps acclimate them quicker to transport devices. Commencing positive reinforcement training on arrival facilitates acclimation. Negative reinforcement techniques used effectively are also sometimes necessary.	Yes		Yes		CA15131 - Behavioural Management and Training of Laboratory non-human Primates and Large Laboratory Animals (PRIMTRAIN)	YES	MRC Career Development Award and Wellcome Trust Senior Research Fellowship	(G0080329) and (110157/Z/15/Z)
5	10.14573/altex.1811061	Opportunities for Refinement in Neuroscience: Indicators of Wellness and Post-Operative Pain in Laboratory Macaques	Descovich et al., 2019	Macaque (Macaca mulatta)	United Kingdom, New Zealand and Australia	University	Welfare assessment	Identification of pain and distress signals of macaques during experimental procedures in order to promote their wellbeing. Three potential pain indicators were identified: lip tightening and chewing, which were most likely to occur in PreAn, and running which was least likely in PreAn. Arboreal behaviour indicated general wellness, while half-closed eyes, leaning of the head or body shaking indi…	Yes	Research Institute	No	-		Yes	National Centre for the Replacement, Refinement and Reduction of Animals in Research (NC3Rs)	G1100563/1; NC/K001159/1
6	10.1371/journal.pone.0178048	The use of preferred social stimuli as rewards for rhesus macaques in behavioural neuroscience	Gray et al., 2017	Macaque (Macaca radiata)	United Kingdom	University	Experimental Procedure (Training)	Approach to alternative rewards (social stimuli instead of droplets of fluids) in animal training. Individual preferences for images of male faces, female perinea and control stimuli could be identified in each monkey. However, using preferred images did not translate into effective motivators on a trial-by-trial basis: animals preferred fluid rewards, even when fluid restriction was relaxed. The…	Yes	Research Institute and British organisation	No	-		Yes	National Centre for the Replacement Refinement and Reduction of Animals in Research (NC3Rs) and The Wellcome Trust	NC/K500410/1 and 093104
7	10.1177/0023677215586911	Blood microsampling from the ear capillary in non-human primates	Lefevre et al., 2015	Macaques (Macaca mulatta and Macaca fascicularis )	France	University	Experimental Procedure (Sampling)	Blood microsampling from the ear capillary. We observed strong correlations between the blood concentrations of total proteins, cortisol and vasopressin (r = 0.72, r = 0.63, r = 0.83, respectively; all P values <0.01) taken from the saphenous vein and from the ear capillary. There were no significant differences between blood concentrations taken from the saphenous vein and the ear capillary. Thi…	Yes		No			Yes	Labex University of Lyon and Agence Nationale de la Recherche	(ANR-11-IDEX-0007) and (ANR-2010-BLAN-1431-01, ANR-13-BSV4-0010-01)
8	10.1258/la.2011.011007	Refinement of a macaque transplantation model: application of a subcutaneous port as a means for long-term enteral drug administration and nutritional supplementation	Fante et al., 2012	Macaques(Macaca fascicularis)	Italy	Other	Experimental Procedure (Dosing)	A new application of a device enabling the long-term enteral administration of drugs or nutritional supplementation	Yes		Yes	EU Integrated Project Xenome	LSHB-CT-2006-037377	Yes	Italian Ministry of Heath, the Veneto Regional Authorities.	CORIT (Consortium for Research in Organ Transplantation)
9	10.3390/ani11102796	Comparison of Two Different Feather Sampling Methods to Measure Corticosterone in Wild Greater Flamingos (Phoenicopterus roseus) and Wild Mallards (Anas platyrhynchos)	Voit et al., 2021	Mallard (Anas platyrhynchos) and Greater Flamingo (Phoenicopterus roseus).	Germany and Spain	University and Zoo	Experimental Procedure (Sampling)	Cutting Flamingo's feathers instead of plucking them from their skin in order to avoid this painful method. This alternative sampling method seems to be as suitable as the common standard method. No significant difference was found between females and males.	Unspecified	-	No	-		No	-
10	10.1016/j.applanim.2020.105078	The 'Cage Climber' - A new enrichment for use in large-dimensioned mouse facilities	Vogt et al., 2020	Mouse (Mus musculus)	Austria and Germany	University	Husbandry (Enviromental enrichment)	Environemntal enrichment tool to increase animal welfare in large-scale mouse husbandry. Mice are attracted by ‘Cage Climbers’ when exposed to them in a novel environment. An elaborate behavioral test battery revealed no effects on data variability caused by ‘Cage Climbers’. Cage Climbers’ constitute a new tool to increase animal welfare in large-scale mouse husbandry.	Yes	German Regional Government	No			Yes	Ministry of Science, Research and Art of the ‘Land Baden-Württemberg’ under the award number 33-7533.-6-1521/7/2 (project title ‘Brücken’-Enrichment für Mäuse’) to SC via the grant program: ‘Development of alternative methods to prevent animal experiments’.
11	10.18632/aging.203744	An efficient, non-invasive approach for in-vivo sampling of hair follicles: design and applications in monitoring DNA damage and aging	Kudlova et al., 2021	Mouse (Mus musculus)	Czech Republic, Denmark and Sweden	University and Research Institute	Experimental Procedure (Sampling)	Non-invasive collection of murine hair follicle cells avoiding biopsies. We present the utility for routine genotyping and monitoring changes in quality and expression levels of selected proteins in mice after gamma irradiation and during natural or experimentally induced aging. We also performed pilot translation of animal experiments to human hair follicles irradiated ex vivo. These results hig…	Yes	Ministry, Council, Society, Foundation	Yes	European Regional Development Fund	CZ.02.1.01./0.0/0.0./16_013/0001775	Yes	MEYS CR, ENOCH project, Czech national node of the European infrastructure for translational medicine, Technological Agency of the Czech Republic, Czech Ministry of Interior, Novo Nordisk Foundation Novocure Limited, Swedish Research Council European Commission, Swedish Cancer Society and Danish National Research Foundation (project CARD)	LM2018129; CZ.02.1.01/0.0/0.0/16_019/0000868; LM2018133; TN01000013; VG20102014001; 16854 and 0060590; VR-MH 2014-46602-117891-30; 170176; and DNRF 125
12	10.1258/la.2012.012028	Voluntary ingestion of buprenorphine in mice	Abelson et al., 2012	Mouse (Mus musculus)	Denmark and Sweden	University	Experimental Procedure (Analgesia)	Buprenorphine is mixed with a desirable nut paste for mice to ensure its voluntary ingestion. This method has many advantages over parenteral administration. To use the method in a successful way, however, it is important to prepare and administer the mix correctly.	Yes	Danish Council	No	-		Yes	Danske Strategiske Forskningsrad (DSF)
13	10.3791/55415	Introducing Clicker Training as a Cognitive Enrichment for Laboratory Mice	Leidinger et al., 2017	Mouse (Mus musculus)	Germany	University	Experimental Procedure (Animal training)	Cognitive enrichment that allow mice to better lead with their environment. The mice learned rather quickly when challenged with tasks of the clicker training protocol, and almost all trained mice overcame the challenges they were given (100% of female mice and 83% of male mice). This study has identified that clicker training for mice strongly correlates with reduced fear in the mice during huma…	Yes	German University	No	-		Yes	Translational Animal Research Institute of the University Medical Center of the Johannes Gutenberg-University Mainz
14	10.3791/52197	Minimal invasive surgical procedure of inducing myocardial infarction in mice	Curaj et al., 2015	Mouse (Mus musculus)	Germany	Research Institute	Experimental Procedure (Surgery)	Development of a surgical procedure to induce a myocardial infarction in order to reduce mice mortality and distress. This minimally invasive and simple model of myocardial infarction in mice assures a high reproducibility and survival rate of animals.	Yes	German University	No	-		Yes	Interdisciplinary Centre for Clinical Research IZKF Aachen within the faculty of Medicine at RWTH Aachen University
15	10.1177/0023677218815208	Comparison of pre-emptive butorphanol or metamizole with ketamine plus medetomidine and s-ketamine plus medetomidine anaesthesia in improving intraoperative analgesia in mice	Bauer et al., 2019	Mouse (Mus musculus)	Germany	University	Experimental Procedure (Analgesia)	Evaluation of different analgesic methods in order to improve their quality in surgical interventions. Analgesia was tested via the pedal withdrawal reaction (PWR) to a painful stimulus. During anaesthesia, respiratory frequency, pulse oximetry, body temperature and PWR were monitored. Among the 16 mice in each group, the PWR was lost in all the KM + metamizole (35:56 ± 6:07 min), KM + butorphano…	No	-	No	-		No	-
16	10.1177/0023677216678824	Longitudinal micro-computed tomography monitoring of progressive liver regeneration in a mouse model of partial hepatectomy	Will et al., 2017	Mouse (Mus musculus)	Germany	University and Research Institute	Experimental Procedure (Others)	Non-invasive method determines liver weight gain and reduces the number of animals needed and avoids the post-mortem technique. MicroCT results showed equivalent regeneration rates compared with the conventional method without the need to mathematically determine initial liver weights before PH. This parameter is strongly influenced by the age, strain and sex of the mice.	No	-	No	-		No	-
17	10.1016/j.bbr.2019.112352	Automated radial 8-arm maze: A voluntary and stress-free behavior test to assess spatial learning and memory in mice	Mei et al., 2020	Mouse (Mus musculus)	Germany	University and Research Institute	Experimental Procedure (Behavioral Testing)	Refinement of a behavioral test (Radial Arm Test) to avoid animal handling and water and food deprivation. This experimental procedures of up to 7 days duration could be conducted without any manual animal handling and that mice up to 18 months of age showed robust spatial learning performance without any food or water restrictions being applied.	Yes	German Foundation	No	-		Yes	Einstein Stiftung Berlin 2014-223 and German Research Foundation (DFG)	EM 252/2-1
18		Non-invasive monitoring of immunization progress in mice via IgG from feces	Carvalho et al., 2012	Mouse (Mus musculus)	Germany	University, Research Institute and Private Company	Experimental Procedure (Sampling)	Monitoring immunoglobilins via fecal pellets as a new non-invasive way to assess the immune response. apten-specific antibodies from the feces of mice from three immunization trials showed very similar characteristics to those obtained from serum at a given date. Therefore, it can be suspected that some serum IgG enters the intestinal lumen and ends up in the feces, where they appear to be consid…	Yes	German Institute	No	-		Yes	BAM Federal Institute for Materials Research and Testing
19	10.1093/toxsci/kfs018	Quantitative analysis of the growth kinetics of chemically induced mouse liver tumors by magnetic resonance imaging	Schmid et al., 2012	Mouse (Mus musculus)	Germany	University	Experimental Procedure (Imaging Techniques)	MRI as a non-invasive imaging technique to detect early cancer onset and its development. Liver tumors became detectable when they exceeded a diameter of ∼1 mm. Exponential increases in total tumor volume per liver were observed in both experiments. The onset of tumor development was similar with respect to DEN treatment. Determination of time-dependent growth of individual tumors demonstrated st…	Yes	German Foundation, German Ministry and European public-private partnership	Yes	Innovative Medicine Initiative (IMI)	115001	Yes	German Research Foundation (DFG) and Federal Ministry of Education & Research (BMBF)	SFB 773 and 01EZ0810
20	10.1177/0023677218777536	Environmental enrichment prevents pup mortality in laboratory mice	Leidinger et al., 2019	Mouse (Mus musculus)	Germany	University	Husbandry (Enviromental enrichment)	Comparison of different environmental enrichment techniques and its advantageous effect on mice pups' wellbeing and survival rate	Yes	German University	No	-		Yes	Translational Animal Research Centre of the University Medical Centre of the Johannes Gutenberg-University Mainz
21	10.1371/journal.pbio.2006159	Running in the wheel: Defining individual severity levels in mice	Häger et al., 2018	Mouse (Mus musculus)	Germany	Research Institute	Welfare assessment	Voluntary wheel running as an indicative of distress suffered by mice in an experimental procedure. This method was also applicable to uncover and grade the impact of serial blood sampling on the animal’s welfare, underlined by increased histological scores in the colitis model.	Yes	German Foundation	No	-		Yes	German Research Foundation (DFG)	BL953/10-1
22	10.1371/journal.pone.0238895	Impact of three commonly used blood sampling techniques on the welfare of laboratory mice: taking the animal’s perspective	Meyer et al., 2020	Mouse (Mus musculus)	Germany and Austria	University and Research Institute	Experimental Procedure (Sampling)	Comparison of Blood Sampling Techniques. Male C57BL/6J mice were subjected to a single blood collection from either the vena facialis, the retrobulbar sinus or the tail vessel, or were allocated to the respective control treatment. While all blood sampling techniques led to an acute increase in plasma corticosterone levels, the response was strongest in animals that underwent sampling from the ve…	No	-	No	-		No	-
23	10.1038/s41598-020-67902-w	Social enrichment by separated pair housing of male C57BL/6JRj mice	Hohlbaum et al., 2020	Mouse (Mus musculus)	Germany and Austria	University and Research Institute	Husbandry (Social housing)	A perforated transparent wall divides the cage into two compartments and allows olfactory, acoustic, and visual communication between the two mice but prevents fighting and injuries. Long-term effects of separated pair housing on well-being and distress of adult male C57BL/6JRj mice were investigated and compared with both single- and group-housed mice. Behavioral analysis after eight weeks in th…	Yes		No			Yes	Charité 3R, Charité - Universitätsmedizin Berlin
24	10.1089/omi.2019.0057	A Noninvasive Ocular (Tear) Sampling Method for Genetic Ascertainment of Transgenic Mice and Research Ethics Innovation	Balafas et al., 2019	Mouse (Mus musculus)	Greece	Research Institute	Experimental Procedure (Sampling)	Noninvasive ocular (tear) sampling for genetic ascertainment of transgenic mice. They compared ocular versus tail biopsy sampling in regard to ascertainment, by genotyping, of apolipoprotein E-deficient (ApoE-/-) transgenic weanling mice (n = 60) by one-round polymerase chain reaction analysis. They found that ocular sampling compares to the results obtained by tail sampling with the obvious bene…	Unspecified
25	10.1371/journal.pone.0224337	A refinement approach in a mouse model of rehabilitation research. Analgesia strategy, reduction approach and infrared thermography in spinal cord injury	Redaelli et al., 2019	Mouse (Mus musculus)	Italy	University and Research Institute	Experimental Procedure (Analgesia)	Refinement approach was applied to the procedure of spinal cord injury (SCI). By using behaviours analysis,they found that, despite being commonly used, buprenorphine does not completely relieve acute surgical pain, whereas the combination of buprenorphine and carprofen significantly decreases pain signs by 80%. IRT technology turned out to be a very useful Refinement tool being a non invasive me…	No
26	10.1177/0023677213478411	In vivo serial sampling of epididymal sperm in mice	Del Val et al., 2013	Mouse (Mus musculus)	Spain	University	Experimental Procedure (Sampling)	Refinement of the sperm sampling techniques. The results of these experiments were a fertilization average value of 56.7%, and that all the males had a litter in the first month after the natural matings.	Unspecified	-	No	-		No	-
27	10.1177/0023677213476278	Group housing of male CD1 mice: reflections from toxicity studies	Annas et al., 2013	Mouse (Mus musculus)	Sweden	Private Company	Husbandry (Social housing)	Improvement of social housing in toxicology studies. Observations on the effect on aggression/fighting in group-housed male mice following different procedures performed in toxicity studies have shown that temporary removal of animals from the group for blood or urine sampling does not affect the group dynamics. However, temporary removal of animals for mating leads to fighting if the animals are…	Unspecified	-	No	-		No	-
28	10.3791/2608	Shallow Water (Paddling) Variants of Water Maze Tests in Mice	Deacon, 2013	Mouse (Mus musculus)	United Kingdom	University	Experimental Procedure (Behavioral Testing)	Reliable alternatives to the Water Maze Test in order to avoid the stress associated with deep water swimming. Various types of maze design were tried; the common feature was that the water was always shallow (2 cm deep) and escape was via a tube piercing the transparent wall of the apparatus. Other tubes ("false exits") were also placed around the walls but these were blocked off. From the insid…	Yes	British Organisation	No	-		No	Wellcome Trust European Comission	WT084655MA
29	10.1038/srep31136	The use of thermographic imaging to evaluate therapeutic response in human tumour xenograft models	Hussain et al., 2016	Mouse (Mus musculus)	United Kingdom	University	Experimental Procedure (Imaging Technique)	Thermographic imaging as an alternative to examine tumor growth in a non-invasive way. This study demonstrates that this imaging modality can be applied to a broad range of tumour xenografts and also, for the first time, the methodology’s suitability to assess anti-cancer agent efficacy. Mice bearing subcutaneously implanted H460 lung cancer xenografts were treated with a novel vascular disruptin…	Unspecified	-	No	-		No	-
30	10.1111/ajt.13307	An Extraperitoneal Technique for Murine Heterotopic Cardiac Transplantation	Nowocin et al., 2015	Mouse (Mus musculus)	United Kingdom	Research Institute	Experimental Procedure (Surgery)	Heterotopic cardiac transplantation model refinement. The donor aorta and pulmonary artery are anastomosed peripherally to the femoral artery and vein of the recipient, respectively. The technical success rate is comparable to the conventional abdominal site, but it avoids a laparotomy and handling of the bowels making it less invasive method.	Yes		No			Yes	MRC center grant (MR/J006742/1)
31	10.1177/0023677218757273	Refinement of in vivo optical imaging: Development of a real-time respiration monitoring system	Gomes et al., 2018	Mouse (Mus musculus)	United Kingdom	Research Institute and Private Company	Experimental Procedure (Respiratory monitoring)	Refinement strategy for respiratory monitoring setup for an in vivo bioluminescence and fluorescence imaging device. They report a respiratory monitoring setup for an in vivo bioluminescence and fluorescence imaging device which simultaneously allows real-time adaptive control of anaesthesia depth in multiple animals to (i) potentially increase the consistency between animals, (ii) ensure animals…	Yes		No			Yes	Cancer Research United Kingdom (C5255/A12678, C2522/A10339) and a Medical Research Council Unit Grant
32	10.1371/journal.pone.0107918	Early Detection of Motor Dysfunction in the SOD1(G93A) Mouse Model of Amyotrophic Lateral Sclerosis (ALS) Using Home Cage Running Wheels	Bennett et al., 2014	Mouse (Mus musculus)	United Kingdom	University	Welfare assessment	Use of home cage running wheels to obtain SOD1G93A mice daily measurements of motor function, with minimal intervention. This approach refines use of the SOD1G93A model, and reduces the number of animals undergoing procedures of substantial severity, two central principles of the 3Rs (replacement, reduction and refinement of animal use in research).	Yes		Yes	Project MitoTarget: Grant Agreement HEALTH-F2-2008-223388	HEALTH-F2-2008-223388	Yes	National Centre for the Replacement, Refinement and Reduction of Animals in Research (NC3Rs)	G0700628
33	10.1002/bdr2.1628	Refinement of inducible gene deletion in embryos of pregnant mice	Savery et al., 2019	Mouse (Mus musculus)	United Kingdom	Research Institute	Experimental Procedure / Breeding	Three possible techniques to refine the activation of CreERT2 in maternal mice. Pipette feeding (not gavage) of tamoxifen, ex vivo CreERT2 activation in whole embryo culture and injection of cell-permeable TAT-Cre into Cre-negative cultured embryos.	Yes	British organisartion and British Council	No	-		Yes	Wellcome Trust, Medical Research Council, National Centre for the Replacement Refinement and Reduction of Animals in Research (NC3Rs)	087525; J003794 and K022741; and NC/M001555/1
34	10.1177/0023677220909401	Refining the unilateral ureteral obstruction mouse model: No sham, no shame	Atkinson et al., 2021	Mouse (Mus musculus)	United Kingdom	Private Company	Experimental Procedure (Surgery)	Instead of using shan-operated controls use non-operated ones. In five experiments, quantification of Picro Sirius Red stained collagen in the renal cortex did not show any difference between 15 sham and 25 non-operated individuals. A comparison of the regulation of genes involved with fibrosis did not show any difference between sham and non-operated groups at 21 days post surgery either.	No		No	-		No	-
35	10.1038/s41598-017-06696-w	Continual Conscious Bioluminescent Imaging in Freely Moving Mice	Karda et al., 2020	Mouse (Mus musculus)	United Kingdom, South Africa and Australia	University and Research Institute	Experimental Procedure (Imaging)	No need to use anahestesia for the procedure. Mice subjected to bioimaging after neonatal intracranial or intravascular administration of biosensors, targeting the brain and liver retrospectively showed no significant difference in luciferase expression when conscious or unconscious throughout development.	Yes	Research Institute, Research Council and Funding	Yes	European Research Council (ERC)	260862	Yes	National Centre for the Replacement Refinement and Reduction of Animals in Research (NC3Rs), Medical Research Council (MRC) and SPARKS grant	MR/P026494/1; MR/P026494/1 and MR/R015325/; and 17UCL01
36	10.3390/ani11061677	Training Pigs for Oral Glucose Tolerance Test—Six Years’ Experience of a Refined Model	Manell et al., 2021	Pig (Sus scrofa domestica)	Sweden	University	Experimental Procedure (Training)	Refinement in training pigs prior to oral glucose tolerance test (OGTT). Pigs of various breeds and ages can be trained to bottle-feed glucose dissolved in water to undergo OGTT.	Yes		No			Yes	Torvald and Britta Gahlins stiftelse foundation
37	10.1177/0023677216682771	Minimally invasive technique for intrathecal administration of morphine in rats: practicality and antinociceptive properties	Thomas et al., 2017	Rat (Rattus norvegicus)	Belgium and United Kingdom	University	Experimental Procedure (Analgesia)	Description of intrathecal technique to administer morphine in order to minimize the interaction between this substance and the research itself. IT injection of morphine by direct puncture with a 25 G hypodermic needle is easily performed (successful first attempt: 82%) without complications. IT morphine reduced the frequency of GPM following nociceptive thermal stimulation in a way comparable wi…	No	-	No	-		No	-
38	10.3920/BM2017.0127	Syringe-feeding as a novel delivery method for accurate individual dosing of probiotics in rats	Tillmann & Wegener, 2018	Rat (Rattus norvegicus)	Denmark	University	Experimental Procedure (Dosing)	Syringe-feeding as an alternative to the commonly used water bottles and oral gavage dosing in the administration of probiotics. Animals hereby voluntarily consume the solution directly from a syringe held into their home cage, thereby enabling controlled dosing of individual animals. This method requires a short training phase of approximately 3 days, but is very fast thereafter, only taking sec…	Unspecified	-	No	-		No	-
39	10.1007/s00432-016-2265-6	Survival variability of controls and definition of imaging endpoints for longitudinal follow-up of pancreatic ductal adenocarcinoma in rats	Akladios et al., 2017	Rat (Rattus norvegicus)	France	University	Experimental Procedure (Imaging Techniques)	The early detection of animal disease through imaging techniques. This early detection indicating the onset of a critical step in the development of the disease (e.g., ascites or/and metastasis) allows the researcher to prevent the occurrence of animal pain.	No	-	No	-		No	-
40	10.1016/j.neuroscience.2018.12.038	Enhanced central neural gain compensates acoustic trauma-induced cochlear impairment, but unlikely correlates with Tinnitus and Hyperacusis	Möhrle et al., 2019	Rat (Rattus norvegicus)	Germany	University	Experimental Procedure (Diagnosis)	Categorization of animals suffering from either hyperacusia or tinnitus through a model based on operant conditioning with positive reinforcement.	Yes	German Research Society, german National Organisation and German Ministry	No	-		Yes	Deutsche Forschungsgemeinschaft [FOR 2060 project RU 713/3-2; DFG-Kni-316-4-1; SPP1608 DFG KN 316/12-19), Action on Hearing Loss [grant number RNID Grant 54], Hahn Stiftung (Index AG) and German Ministry of Education and Research [BMBF, grant number 01GQ1415
41	10.1088/1741-2552/ac23e1	The software defined implantable modular platform (STELLA) for preclinical deep brain stimulation research in rodents	Plocksties et al., 2021	Rat (Rattus norvegicus)	Germany	University and Research Institute	Experimental Procedure (Deep Brain Stimulation)	Development of an implantable device for long-term Deep Brain Stimulation which allows mice freedom of movement. They propose a low-cost dual-channel DBS implant called software defined implantable platform (STELLA) with a printed circuit board size of Ø13 × 3.3 mm, weight of 0.6 g and current consumption of 7.6µA/3.1 V combined with an epoxy resin-based encapsulation method. It resulted in a ful…	Yes	German Research Foundation	No	-		Yes	German Research Foundation (DFG)	CRC 1270 and SFB 1270/1-299150580
42	10.3109/08958378.2016.1170911	Cigarette smoke induced genotoxicity and respiratory tract pathology: evidence to support reduced exposure time and animal numbers in tobacco product testing	Dalrymple et al., 2016	Rat (Rattus norvegicus)	Germany, United Kingdom and Spain	Private Company	Experimental Procedure (Others)	Reduction of the exposure time to cigarette smoke (from 6 to 3 weeks of exposure) and analyzing lung lobes separately in tobacco product testing. This supports a strategy to reduce and refine animal use.	No	-	No	-		No	-
43	10.1038/srep14288	Reducing the stress of drug administration: implications for the 3Rs	Stuart et al., 2015	Rat (Rattus norvegicus)	United Kingdom	University	Experimental Procedure (Managing)	A method to inject substances using a novel method of handling involving minimal restraint to the animal. Results highlight the negative welfare implications associated with physical restraint and demonstrate a method which can be used to avoid this.	Yes		No			Yes	Wellcome Trust, Biotechnology and Biological Science Research Council and Medical Research Council. SAS is currently funded by a BBSRC Project grant ref: BB/L009137/1.
44	10.1177/1091581811429493	Dried Blood Spot Bioanalysis: An Evaluation of Techniques and Opportunities for Reduction and Refinement in Mouse and Juvenile Rat Toxicokinetic Studies	Dainty et al., 2012	Rat (Rattus norvegicus)	United Kingdom	Private Company	Experimental Procedure (Sampling)	Blood volumen reduction in each sampling. Dried blood spot (DBS) analysis can substantially reduce the volume of blood needed and, therefore, can reduce the number of animals used, and data are as good as those derived from whole blood in terms of AUC, drug-concentration-over-time curves, quantitation, accuracy, variability, and precision.	Yes		No			No	Funding provided by Sequani Limited, Bromyard Road, Ledbury, HR8 1LH, United Kingdom.
45	10.1038/s41598-018-30571-x	Assessing animal affect: an automated and self-initiated judgement bias task based on natural investigative behaviour	Jones et al., 2018	Rat (Rattus norvegicus)	United Kingdom	University and Research Institute	Welfare assessment	Development of a new tool to assess animal wellbeing drawing on their natural behavior. They developed an automated and self-initiated judgementbias task for rats which capitalises on their natural investigative behaviour. Rats insert their noses into afood trough to start trials. They then hear a tone and learn either to stay for 2 s to receive a food rewardor to withdraw promptly to avoid an ai…	Yes	Research Institute, research council and foundation	No	-		Yes	National Centre for the Replacement Refinement and Reduction of Animals in Research (NC3Rs), the Biotechnology and Biological Sciences Research Council (BBSRC) and the Gatsby Charitable Foundation and the Alice Richie Trust. Article processing charges were paid from the Medical Research Council	K/00008 x /1 and BB/M009122/1
46	10.1177/0269881120920455	Temporal dissociation of phencyclidine: induced locomotor and social alterations in rats using an automated homecage monitoring system – implications for the 3Rs and preclinical drug discovery	Mitchell et al., 2020	Rat (Rattus norvegicus)	United Kingdom	University and Private Company	Husbandry (Social housing)	The aim was to test if the ActualHCA technology (commonly used to assess behavioral changes) is capable of registering social alterations after a pharmacological exposure. Results showed that in-cage monitoring captures the temporal duration of drug effects on multiple behaviours in the same group of animals. This approach could benefit psychiatric preclinical drug discovery through improved welf…	Yes	United Kingdom's National Organisation	No	-		Yes	National Centre for the 3Rs (NC3Rs)
47	10.3390/ani11030616	Identification of Individual Zebrafish (Danio rerio): A Refined Protocol for VIE Tagging Whilst Considering Animal Welfare and the Principles of the 3Rs	Rácz et al., 2021	Zebrafish (Danio rerio)	Hungary, Finland and United Kingdom	University	Experimental Procedure (Identification Technique)	Development of a new tagging protocol in order to preserve animal's welfare. Use of an analgesic compound (lidocaine) through the marking procedure, followed by after-treatment with antiseptics (melaleuca, aloe vera, and PVP-I as active ingredients) to improve tissue regeneration and healing.	Yes	European Institution and British Council	Yes	European Research Council (ERC)	640004	Yes	Natural Environment Research Council	NE/J019100/1
48	10.1089/zeb.2016.1348	A Low-Cost Method of Skin Swabbing for the Collection of DNA Samples from Small Laboratory Fish.	Breacker et al., 2017	Zebrafish (Danio rerio)	United Kingdom	University	Experimental Procedure (Sampling)	Swabbing the skin of nonanesthetized fish for DNA extraction. Verification of the method for polymerase chain reaction analysis, and examine the potential risk of cross contamination between individual fish that are netted together. They show that swabbing, which may not require the use of anesthesia or analgesics, offers a reliable alternative to fin clipping.	Yes		No			Yes	Biotechnology and Biological Sciences Research Council		BB/N010140/1
